# Supplementary material for: Central Tendon Injury Impairs Regional Neuromuscular Activation of the Rectus Femoris Muscle
Source: Sports (Basel). 2021 Oct 27;9(11):150. doi: 10.3390/sports9110150 (PMC8620181; doi:10.3390/sports9110150)
Supplement: Supplementary file 1 [file sports-09-00150-s001.zip]

Archive with 1 entries (1 files):
- sports-1360011-supplementary.xlsx
