# Supplementary material for: Central Tendon Injury Impairs Regional Neuromuscular Activation of the Rectus Femoris Muscle
Source: Sports (Basel). 2021 Oct 27;9(11):150. doi: 10.3390/sports9110150 (PMC8620181; doi:10.3390/sports9110150)
Supplement: Supplementary file 1 [file sports-09-00150-s001.zip › sports-1360011-supplementary.xlsx]

## Sheet: Table 1
Table 1. Physical characteristics in each subject
Name	Years	Height (cm)	Weight (kg)	Position	Dominat leg	Sports-related experience (years)	R hip muscle strength (Nm/kg)	R knee muscle strength (Nm/kg)	L hip muscle strength (Nm/kg)	L knee muscle strength (Nm/kg)	Injured side	Injured region	Injured length (cm)	Period from the initial injury to the study (months)	Duration of absence from practice or competition (weeks)	Cause of injury	complaints	Injured part
A	21	175	63	SB	R	14	2.34762	3.97937	2.39365	3.09524	R	-	-	39	-	sprint	occasional pain	no signal
B	19	176	64	MF	R	12	2.10938	3.42188	2.65	2.98594	R/ L	p-m/ m	17/5	52/40	-	sprint/sprint	-	central tendon/ central tendon
C	18	178	75	GK	R	13	1.72933	3.10667	1.87867	4.17333	R	p-m	6	24	16	sprint	-	myofascial junction
D	22	166	60	FW	R	16	2.75333	4.09667	2.66	3.82667	L	p-m	9	60	4	sprint	tightness	central tendon
E	22	177	69	FW	R	18	3.08406	3.8058	3.16232	3.96232	R	m	4	96	16	kick	thigh fatigability	myofascial junction
F	18	164	56	MF	R	13	2.74107	3.14107	2.49821	3.61607	L	p-m	10	26	12	sprint	-	central tendon
G	18	170	64	MF	R	12	1.97656	4.35156	2.90781	4.09375	R	p	6	36	24	kick	-	central tendon
H	19	173	68	FW	R	13	2.50882	3.275	2.45147	4.20147	R/ L	m-d/ -	13/-	28/30	8/1	cutting/kick	tightness, occasional pain	central tendon, no signal
I	19	175	66	FW	R	15	2.59697	3.24394	2.6303	3.49242	R	-	-	12	8	kick	-	no signal
J	19	172	62	FW, MF	R	11	2.93871	4.39516	2.82258	4.19032	R/ L	p-m/ -	12/-	51/20	4/3	kick/kick	-	central tendon, no signal
K	20	171	64	MF, SB	R	10	2.65313	4.40313	2.32344	3.72969	R/ L	m-d/ p-m	12/7	74/36	4/4	kick/cutting	-	central tendon, myofascial junction
L	20	173	69	CB	R	12	3.02174	4.23478	2.54058	3.67536	R	p-m	5	40	12	kick	thigh fatigability	myofascial junction
ave	19.5833	172.5	65			13.25	2.53839	3.78792	2.57659	3.75355
SD	1.44338	4.25334	4.89898			2.22077	0.425019	0.519825	0.321399	0.409951

## Sheet: Table 2
Table 2. SEMG data
Injured RF (16 legs)
HF/KE	ch1	ch2	ch3	ch4	ch5	ch6	ch7	ch8	ch9	ch10	ch11	ch12	ch13	ch14	ch15	ch16	ch17	ch18	ch19	ch20	ch21	ch22	ch23
ave	1.07892	1.15288	1.17457	1.09222	0.887014	0.788266	0.692588	0.664175	0.770699	0.667451	0.650671	0.713995	0.720084	0.693808	0.62586	0.591517	0.551705	0.596839	0.556479	0.646361	0.549817	0.615059	0.619343
SD	0.280361	0.406894	0.524073	0.45639	0.329666	0.224614	0.164763	0.164441	0.260971	0.234992	0.252573	0.349142	0.20612	0.266	0.282727	0.239651	0.1932	0.202152	0.233179	0.27215	0.192468	0.282891	0.199544
Central tendon injured RF (8 legs)
HF/KE	ch1	ch2	ch3	ch4	ch5	ch6	ch7	ch8	ch9	ch10	ch11	ch12	ch13	ch14	ch15	ch16	ch17	ch18	ch19	ch20	ch21	ch22	ch23
ave	1.02495	0.924966	1.14461	0.91418	0.790503	0.829191	0.725341	0.699953	0.797266	0.718723	0.717574	0.748164	0.800614	0.683426	0.618251	0.656219	0.576002	0.690681	0.622065	0.739347	0.627359	0.715173	0.672444
SD	0.259242	0.283354	0.573132	0.30144	0.271843	0.217729	0.130514	0.103299	0.184845	0.219946	0.294588	0.193167	0.210712	0.279765	0.34366	0.293264	0.185863	0.206564	0.237235	0.278857	0.186536	0.346798	0.242628
Control RF
HF/KE	ch1	ch2	ch3	ch4	ch5	ch6	ch7	ch8	ch9	ch10	ch11	ch12	ch13	ch14	ch15	ch16	ch17	ch18	ch19	ch20	ch21	ch22	ch23
ave	1.43361	1.2807	1.19119	1.14357	0.915915	0.81539	0.764234	0.827548	0.79918	0.7	0.824465	0.707121	0.656926	0.702614	0.77261	0.73199	0.584431	0.615224	0.539424	0.650408	0.64192	0.728709	0.661556
SD	0.288518	0.198469	0.393054	0.616703	0.363574	0.267462	0.308955	0.355428	0.35921	0.244708	0.382212	0.180852	0.189754	0.245218	0.307397	0.282688	0.178553	0.173308	0.172899	0.197059	0.258006	0.213781	0.219155
Injured RF (16 legs)					Central tendon injured RF (8 legs)					Control RF
	Proximal	Middle	Distal			Proximal	Middle	Distal			Proximal	Middle	Distal
ave	0.980922	0.688343	0.59089		ave	0.907677	0.722996	0.662411		ave	1.0778	0.748808	0.644208
SD	0.218932	0.190053	0.18502		SD	0.15012	0.178021	0.184121		SD	0.267669	0.21698	0.182298

## Sheet: Table 3
Table3. Average KE/HF and injured length in each subject
Name	Average KE/HF (Ch1, 2)	Injured length（cm）
A	1.14363	0
B	0.888437	17
B	0.856475	5
C	0.919943	6
D	1.09023	9
E	0.888529	4
F	1.06705	10
G	1.04855	6
H	0.752622	13
H	1.47204	0
I	1.49062	0
J	1.31367	12
J	1.19642	0
K	1.47545	7
K	0.782628	12
L	1.46809	5
